# Supplementary material for: Urine Concentrating Capacity, Vasopressin and Copeptin in ADPKD and IgA Nephropathy Patients with Renal Impairment
Source: PLoS One. 2017 Jan 12;12(1):e0169263. doi: 10.1371/journal.pone.0169263 (PMC5231267; doi:10.1371/journal.pone.0169263)
Supplement: S1 File — (XLSX) [file pone.0169263.s001.xlsx]

## Sheet: Sheet1
ID	ADPKD/IgAN	Age (year)	Sex	Height (m)	Weight (kg)	Systolic Bloodpressure (mmHg)	Diastolic Bloodpressure (mmHg)	Use of antihypertensive medication	Plasma creatinine (umol/l)	eGFR (mL/min/1.73m2)	Total Kidney Volume (ml)	24h urine volume (ml)	24h urine osmolality (mOsm/kg)	24 urine urea (mmol/l)	24h urine creatinine (mmol/l)	24h urine albumine (mg/24h)	24h urine AQP2 (ng/24h)	Plasma osmolality baseline (mOsm/kg)	Plasma sodium baseline (mmol/l)	Plasma potassium baseline (mmol/l)	Plasma urea baseline (mmol/l)	Plasma AVP baseline (pmol/l)	Plasma copeptin baseline (pmol/L)	Plasma osmolality max concentration (mOsm/kg)	Plasma sodium max concentration (mmol/l)	Plasma potassium max concentration (mmol/l)	Plasma urea max concentration (mmol/l)	Plasma AVP max concentration (pmol/l)	Plasma copeptin max concentration (pmol/l)	Urine osmolality baseline (mOsm/kg)	Urine sodium baseline (mmol/l)	Urine potassium baseline (mmol/l)	Urine urea baseline (mmol/l)	urine creatinine baseline (mmol/l)	Urine albumine baseline (mg/l)	Urine AQP2 (ng/ml)	Urine sodium max concentration (mmol/l)	Urine potassium max concentration (mmol/l)	Urine urea max concentration (mmol/l)	Urine creatinine max concentration (mmol/l)	Urine albumine max concentration mg/dl)	Urine AQP2 max concentration (ng/ml)	U/P urea ratio baseline	hours of thirsting
1	ADPKD	46	female	1.74	81.5	143	85	Yes	99	59.06	862	2110	383	159	7.8	12	417	287	145	3.7	6.4	0.99	3.62	288	144	3.9	7.1	1.3	9.25	147	26	8	83	2.5	1	137.5	105	127	284	19.8	26	655.5	12.97	16
2	ADPKD	41	male	1.91	94.5	129	79	Yes	151	48.72	2455	2980	331	174	5.7	16	419	281	138	4.4	12.6	4.6	7.52	285	138	4.9	11.1	1.4	12.96	373	43	32	199	6.8	11	156.5	67	94	265	10.3	23	168.5	15.79	16
3	ADPKD	51	male	1.78	95.5	154	91	Yes	141	49.34	636	2641	252	140	4.1	1	375	294	140	4.4	8.5	1.8	4.66	296	143	4	8.9	1.4	6.41	478	73	62	215	8.3	6	163	81	63	376	14.3	15	246.5	25.29	16
4	ADPKD	57	male	1.72	94.3	121	74	Yes	265	22.06	4492	3564	337	141	4.1	544		301	141	4.4	21.5	2.8	42.47	309	143	4.3	21.2	11	71.01	348	63	38	162	4.3	199	972.5	49	42	187	6.3	240	1168.5	7.53	16
5	ADPKD	45	male	1.82	94.6	148	96	Yes	162	43.51	2330	2083	491	191	6.9	288	3060	291	143	4.5	11.7	14	23.78	294	143	4.7	10.7	19	37.83	471	82	54	209	6.5	120	584.5	72	66	220	10.8	145	360.5	17.86	16
6	ADPKD	38	male	1.83	110.7	155	86	Yes	238	28.7	5460	4290	315	127	4.6	367	9537	294	143	4.6	11.7	5.1	29.11	299	146	4.8	12.2	3.3	42.77	259	44	26	116	5.6	144	7637.5	53	57	153	8.9	130	3997.5	9.91	16
7	ADPKD	43	male	1.76	85.1	141	102	Yes	180	38.85	3534	3880	156	60	2.8	99	1166	292	144	4.8	8.5	2.1	10.27	297	145	4.6	9.6	9.9	50.81	159	23	23	66	3.4	31	361.5	78	48	141	7	61	277	7.76	16
8	ADPKD	60	male	1.8	68.5	122	79	Yes	145	44.77	895	2828	240	74	3.1	449	785	287	140	4.5	8.4	1.3	22.08	296	145	4.7	8.6	9.2	53.23	187	41	23	60	2	102	1373.5	59	51	157	9.4	310	4159	7.14	16
9	ADPKD	52	male	1.82	97.4	122	76	Yes	141	48.99	1599	1589	648	270	9.3	9	260	284	135	4.5	9.9	2.2	-99	296	142	4.4	10.7	10	43.31	594	59	79	302	15.2	43	287.5	63	108	327	18.2	17	152.5	30.51	16
10	ADPKD	45	male	1.81	76	117	76	Yes	149	48.14	606	3522	323	127	4.1	47	1087	289	140	3.6	10.9	14	38.2	291	143	3.7	10.4	12	18.76	501	62	55	255	8.7	262	7142.5	90	50	218	8.9	91	3043.5	23.39	16
11	ADPKD	50	female	1.71	69.3	123	77	Yes	97	58.86	1910	3302	229	93	3.6	22	581	284	141	4.3	6	0.5	4.66	292	144	3.9	6.5	2.4	15.85	231	38	29	90	3.6	21	171	60	84	118	9.8	35	274	15	16
12	ADPKD	57	male	1.71	74.8	124	70	Yes	156	41.86	1781	2418	326	175	4.8	40	719	286	136	4.4	11.9	0.98	6.58	289	138	4.7	11.9	1.1	12.73	419	44	52	216	11	82	5744.5	46	129	292	17	76	410	18.15	16
13	ADPKD	58	female	1.57	65.4	146	94	Yes	98	54.96	1680	1260	563	167	6.8	82	2198	296	144	4.6	10	19	33.44	292	141	4.7	10	14	26.64	581	143	60	193	6.8	127	2276.5	126	91	173	8.1	86	878	19.3	16
14	ADPKD	45	female	1.75	77.7	150	98	No	112	51.23	947	1935	381	186	6	49	2363	285	138	3.9	8.4	16	17.69	286	141	3.8	8	16	28.17	336	34	45	176	6.2	64	3297	56	63	185	9.8	64	2844	20.95	16
15	ADPKD	48	female	1.63	68.2	119	86	Yes	101	56.84	941	3344	236	108	3.2	21	563	287	141	3.9	7.7	1.8	8.97	286	140	3.6	7.1	2.8	10.53	593	55	67	310	16.4	62	460.5	113	93	247	14	51	291.5	40.26	16
16	IgAN	39	female	1.73	74.2	122	78	Yes	144	39.44		1357	520	223	9.8	522	1079	278	138	3.9	7.9	7.7	11.91	286	141	4.2	7.4	10	33.68	415	64	35	202	9.3	476	3227	35	85	288	16.5	152	931	25.57	16
17	IgAN	34	male	1.89	121.3	118	70	Yes	160	47.71		1787	503	269	12.1	1356	10969	287	138	4.1	10.3	9.2	16.1	292	140	4.3	8.8	13	26.59	423	76	34	192	7.6	514	2382.5	51	76	320	22.4	1041	4671	18.64	16
18	IgAN	45	male	1.72	89.6	131	87	Yes	158	44.84		1496	657	283	12.1	164	821	290	141	4.2	9.5	1.4	7.51	292	143	4.4	10.1	1.8	10.65	566	97	61	259	12.6	361	4096.5	128	78	311	15.5	261	980.5	27.26	16
19	IgAN	52	male	1.79	112	133	82	Yes	145	47.36		1571	562	248	10.3	241	1217	297	142	4.4	11.6	27	27.65	301	141	5.2	12.2	19	37.72	597	102	61	265	10.4	203	1561.5	97	81	276	11.1	160	476	22.84	16
20	IgAN	51	male	1.96	96.2	137	79	Yes	108	68.1		1733	701	320	10.5	10	270	290	140	4.4	9.3	5.8	6.72	292	141	4.3	8.5	3.8	7.45	743	74	118	344	10.4	8	169.5	62	217	369	21.5	13	165.5	36.99	19
21	IgAN	55	male	1.8	88.6	122	86	Yes	297	19.49		2280	355	186	5.7	66	605	324	143	5.8	34.4	10	75.52	327	143	5.8	33.8	10	105.4	368	69	26	178	4.9	64	999	55	40	190	5.3	59	833	5.17	16
22	IgAN	47	female	1.75	85.1	114	79	Yes	75	82.04		2643	436	241	5.9	148	3185	286	139	3.9	9.9	1.1	7.38	284	140	4	6.8	2.5	9.99	719	103	37	410	9.4	137	3772.5	152	61	492	17.9	169	1956.5	41.41	20
23	IgAN	45	male	1.87	97.5	115	67	Yes	180	38.3		2533	433	227	6.2	357	760	294	141	4.4	15.5	0.94	6.88	297	140	4.5	14.8	2.6	16.63	344	37	46	182	5	97	249.5	31	105	336	10.9	268	424.5	11.74	16
24	IgAN	41	female	1.64	90.3	121	77	Yes	158	34.76		1179	568	273	11.1	93	618	295	141	4.1	11.4	13	24.56	297	142	4.4	13.2	11	48.31	595	97	38	283	12.8	98	298	89	66	320	12.5	142	696.5	24.82	16
25	IgAN	51	male	1.84	118.8	139	88	Yes	131	53.92		2546	645	318	8.3	1628	13733	299	142	3.9	12.5	12	17.92	295	142	3.8	10.7	16	20.73	619	160	40	246	6	593	3693	104	51	293	11.7	593	1230.5	19.68	16
26	IgAN	37	female	1.77	89	119	78	No	85	75.65		1647	467	235	7.3	68	535	288	141	3.8	7.5	0.65	4.58	288	140	4.2	7.5	0.78	5.97	364	35	52	193	5.4	40	292.5	110	93	309	14.1	92	445.5	25.73	17
27	IgAN	58	male	1.84	100.5	119	74	Yes	143	46.18		2674	289	146	4.2	26	650	290	138	4.3	11.4	2.8	7.3	293	141	4.5	10.3	4.3	18.28	235	37	24	120	3.3	29	624	37	95	300	11	67	413.5	10.53	17
28	IgAN	57	female	1.62	86.2	128	75	Yes	94	58.2		1562	357	139	4.6	97	696	294	142	4.2	8.1	4.2	7.47	291	142	3.8	7.4	2.2	7.45	461	66	63	219	7.5	77	269.5	122	62	211	8.6	86	408.5	27.04	16
29	IgAN	66	male	1.78	74.3	119	72	Yes	170	35.42		1578	497	190	9.2	910	5603	292	136	4.4	8.5	12	29.59	291	140	4.9	9.2	18	75.06	531	75	55	222	13.9	829	4129	52	95	230	21.5	1024	2222.5	26.12	16
30	IgAN	53	male	1.9	85.5	111	71	Yes	191	33.71		1342	451	197	8.9	129	348	301	141	4.8	14.4	6.3	36.96	301	142	5.4	14.5	12	63.96	484	64	51	234	11.8	287	1939.5	73	60	242	10.5	554	1273.5	16.25	16
